# Supplementary material for: Effects of Combinations of Untranslated-Region Sequences on Translation of mRNA
Source: Biomolecules. 2023 Nov 20;13(11):1677. doi: 10.3390/biom13111677 (PMC10669451; doi:10.3390/biom13111677)
Supplement: Supplementary file 1 [file biomolecules-13-01677-s001.zip]

Archive with 1 entries (1 files):
- biomolecules-2728965-supplementary.pdf
